# Supplementary material for: Analysis and Risk Assessment of Pesticide Residues in Strawberry Using the PRIMo Model: Detection, Public Health and Safety Implications
Source: Foods. 2025 Oct 11;14(20):3470. doi: 10.3390/foods14203470 (PMC12563036; doi:10.3390/foods14203470)
Supplement: Supplementary file 1 [file foods-14-03470-s001.zip]

Archive with 1 entries (1 files):
- foods-3891090-supplementary2.pdf
